# Supplementary material for: The Preparation and Biological Testing of Novel Wound Dressings with an Encapsulated Antibacterial and Antioxidant Substance
Source: Nanomaterials (Basel). 2022 Oct 29;12(21):3824. doi: 10.3390/nano12213824 (PMC9656126; doi:10.3390/nano12213824)
Supplement: Supplementary file 1 [file nanomaterials-12-03824-s001.zip]

Archive with 1 entries (1 files):
- nanomaterials-1991016-supplementary.pdf
